# Supplementary material for: Adsorption of Organic Compounds on Adsorbents Obtained with the Use of Microwave Heating
Source: Materials (Basel). 2022 Aug 17;15(16):5664. doi: 10.3390/ma15165664 (PMC9415288; doi:10.3390/ma15165664)
Supplement: Supplementary file 1 [file materials-15-05664-s001.zip]

Archive with 1 entries (1 files):
- materials-1835509-supplementary.pdf
